# Supplementary material for: Phytochemicals, Two New Sulphur Glycosides and Two New Natural Products, from Shepherd’s Purse Seed and Their Activities
Source: Molecules. 2024 Aug 31;29(17):4145. doi: 10.3390/molecules29174145 (PMC11397210; doi:10.3390/molecules29174145)
Supplement: Supplementary file 1 [file molecules-29-04145-s001.zip]

Archive with 1 entries (1 files):
- molecules-3167136-supplementary.pdf
